# Supplementary material for: A Proteomics Approach to Investigate miR-153-3p and miR-205-5p Targets in Neuroblastoma Cells
Source: PLoS One. 2015 Dec 3;10(12):e0143969. doi: 10.1371/journal.pone.0143969 (PMC4669106; doi:10.1371/journal.pone.0143969)
Supplement: S2 Table — (XLSX) [file pone.0143969.s004.xlsx]

## Sheet: Table S1
	Table S2. Details of identified proteins by mass spectrometry
	Spot No.	Description	No. of peptides	Peptides matched	Mr (Da)	pI	Mascot score
	miR-153 mimic - upregulated proteins
	1	Peroxiredoxin-2	4	LGCEVLGVSVDSQFTHLAWINTPR KEGGLGPLNIPLLADVTR EGGLGPLNIPLLADVTR TDEGIAYR	20209	8.9	162
	2	Pyruvate dehydrogenase beta subunit	3	PVGHCLEAAAVLSK IMEGPAFNFLDAPAVR VFLLGEEVAQYDGAYK	39566	6.2	27
	3	High mobility group protein B1 (HMG-1)	4	MSSYAFFVQTCR RPPSAFFLFCSEYR LGEMWNNTAADDKQPYEK KHPDASVNFSEFSK	25148	5.76	35
	4	Proteasome subunit alpha type-1 isoform 2	5	NQYDNDVTVWSPQGR IHQIEYAMEAVK THAVLVALKR LLCNFMR FVFDRPLPVSR	29822	6.15	73
		Stress-induced-phosphoprotein 1	7	EQVNELK KAAALEFLNR ELIEQLR LAYINPDLALEEK AMADPEVQQIMSDPAMR LILEQMQK LMDVGLIAIR	63227	6.4	31
	miR-153 mimic - downregulated proteins
*2	5	Serpin A12 precursor	1	QNMDLGFK	47259	9.31	32
	6	Heat shock 70kDa protein 9 (mortalin)	12	TTPSVVAFTADGER NAVITVPAYFNDSQR DAGQISGLNVLR STNGDTFLGGEDFDQALLR SDIGEVILVGGMTR VQQTVQDLFGR LLGQFTLIGIPPAPR GVPQIEVTFDIDANGIVHVSAK LVGMPAK RYDDPEVQK LYSPSQIGAFVLMK VINEPTAAALAYGLDK	73967	6.03	307
	7	Prefoldin subunit 2	6	GAVSAEQVIAGFNR IIETLTQQLQAK MVGGVLVER GKELNEFR ELNEFR LMGEDEKPAAK	16695	6.2	114
	miR-153 antagomir - upregulated proteins
	8	60S acidic ribosomal protein P0	10	IIQLLDDYPK GHLENNPALEK LLPHIR GNVGFVFTK GNVGFVFTKEDLTEIR AGAIAPCEVTVPAQNTGLGPEK TSFFQALGITTK GTIEILSDVQLIK FLEGVR VLALSVETDYTFPLAEK	34423	5.71	73
	9	Peroxiredoxin-4 precursor	6	PAPYWEGTAVIDGEFK SINTEVVACSVDSQFTHLAWINTPR QGGLGPIR DYGVYLEDSGHTLR GLFIIDDK QITLNDLPVGR	30749	5.86	123
		Calcium-activated chloride channel protein 2	2	MAYLSIPGTAKVGTWAYNLQAK VRAHGGANTAR	101774	5.31	15
	10	Human Nucleoside Diphosphate Kinase B (Nm23)	5	TFIAIKPDGVQR GLVGEIIK VMLGETNPADSKPGTIR GDFCIQVGR PEELVDYK	17270	8.55	150
	miR-153 antagomir - downregulated proteins
	11	Alpha-enolase	5	AAVPSGASTGIYEALELR SPDDPSRYISPDQLADLYK YNQLLR IGAEVYHNLK EIFDSR	47421	7.01	91
	12	Beta-enolase	5	AAVPSGASTGIYEALELR DATNVGDEGGFAPNILENK LAQSNGWGVMVSHR HIADLAGNPDLILPVPAFNVINGGSHAGNK SGETEDTFIADLVVGLCTGQIK	47285	7.59	204
	13	Cathepsin Z precursor	2	VGDYGSLSGR NSWGEPWGER	34544	6.7	55
	14	Cofilin-1	6	VFNDMK YALYDATYETK KEDLVFIFWAPESAPLK HELQANCYEEVKDR LGGSAVISLEGKPL KEDLVFIFWAPESAPLKYAYALYDATYETK	18719	8.22	59
	15	Elongation factor 1-alpha 1	4	THINIVVIGHVDSGK YYVTIIDAPGHR EHALLAYTLGVK IGGIGTVPVGR	50437	9.1	36
		14-3-3 protein epsilon	5	LICCDILDVLDK HLIPAANTGESK YLAEFATGNDR AASDIAMTELPPTHPIR DSTLIMQLLR	29326	4.63	170
	miR-205-5p mimic - upregulated proteins
	16	Nascent-polypeptide-associated complex alpha (HSD48)	4	NILFVITKPDVYK SPASDTYIVFGEAK IEDLSQQAQLAAAEK DIELVMSQANVSR	20077	4.6	76
	17	Eukaryotic translation initiation factor 5A-1 isoform B	2	VHLVGIDIFTGK NDFQLIGIQDGYLSLLQDSGEVR	17049	5.08	105
	18	Cofilin-1	3	KEDLVFIFWAPESAPLKYAYALYDATYETK HELQANCYEEVKDR KEDLVFIFWAPESAPLKHELQANCYEEVKDR	18719	8.22	229
	19	Peroxiredoxin-2	3	LGCEVLGVSVDSQFTHLAWINTPR KEGGLGPLNIPLLADVTR EGGLGPLNIPLLADVTR	22014	6.84	142
	20	Annexin A1	3	KALTGHLEEVVLALLK ALTGHLEEVVLALLK TPAQFDADELR	38918	6.57	29
	21	Proteasome subunit alpha type-1 isoform 2	2	NQYDNDVTVWSPQGR FVFDRPLPVSR	29822	6.15	82
	22	Methylthioadenosine phosphorylase	3	IGIIGGTGLDDPEILEGR YVDTPFGKPSDALILGK VNYQANIWALK	31743	6.75	49
	23	Eukaryotic translation initiation factor 3 subunit I	3	FFHLAFEEEFGR GHFGPINSVAFHPDGK IHYFDPQYFEFEFEA	36878	5.38	244
*3	24	Proteasome subunit p42	1	EVIELPLTNPELFQR	44418	7.1	19
	miR-205-5p mimic - downregulated proteins
	25	Isocitrate dehydrogenase [NAD] subunit alpha, mitochondrial precursor	7	APIQWEER TPIAAGHPSMNLLLR TFDLYANVRPCVSIEGYK TPYTDVNIVTIR IAEFAFEYAR TPYIAEFAFEYAR TDVNIVTIR	40022	6.47	193
*7		Glyceraldehyde-3-phosphate dehydrogenase	1	LISWYDNEFGYSNR	36202	8.26	67
*2	26	Serpin A12 precursor	1	QNMDLGFK	47259	9.31	32
	miR-205-5p antagomir - upregulated proteins
	27	TAR DNA-binding protein 43	2	TSDLIVLGLPWK FGGNPGGFGNQGGFGNSR	45053	5.85	175
	28	Serine/arginine-rich splicing factor 1 isoform 1	13	IYVGNLPPDIR TKDIEDVFYK DIEDVFYK GGPPFAFVEFEDPR DAEDAVYGR DGYDYDGYR LRVEFPR VVVSGLPPSGSWQDLK EAGDVCYADVYR DGTGVVEFVR KEDMTYAVR SHEGETAYIR RGGPPFAFVEFEDPR	27842	10.37	204
	29	Peroxiredoxin-4 precursor	7	PAPYWEGTAVIDGEFK SINTEVVACSVDSQFTHLAWINTPR QGGLGPIR DYGVYLEDSGHTLR GLFIIDDK QITLNDLPVGR SVDETLR	30749	5.86	123
	miR-205-5p antagomir - downregulated proteins
	30	Human Galectin-1	3	TFIAIKPDGVQR VMLGETNPADSKPGTIR PEELVDYK	15048	5.34	162
	31	Human Nucleoside Diphosphate Kinase B (Nm23)	3	TFIAIKPDGVQR VMLGETNPADSKPGTIR PEELVDYK	17270	8.55	42
	32	Cofilin-1	2	KEDLVFIFWAPESAPLKLGGSAVISLEGKPL KEDLVFIFWAPESAPLKYALYDATYETK	18719	8.22	93
	33	Nascent-polypeptide-associated complex alpha (HSD48)	4	NILFVITKPDVYK SPASDTYIVFGEAK IEDLSQQAQLAAAEK DIELVMSQANVSR	23344	4.52	407
*2		Protein SET	1	IDFYFDENPYFENK	32115	4.12	58
	* number of times same peptide identified from different samples (independent MS detections)
